# Supplementary material for: CLIBASIA_00460 Disrupts Hypersensitive Response and Interacts with Citrus Rad23 Proteins
Source: Int J Mol Sci. 2022 Jul 16;23(14):7846. doi: 10.3390/ijms23147846 (PMC9324546; doi:10.3390/ijms23147846)
Supplement: Supplementary file 1 [file ijms-23-07846-s001.zip]

Archive with 1 entries (1 files):
- ijms-1822650-supplementary.pdf
